# Supplementary material for: NHE1 Protein in Repetitive Mild TBI-Mediated Neuroinflammation and Neurological Function Impairment
Source: Antioxidants (Basel). 2024 Jul 13;13(7):836. doi: 10.3390/antiox13070836 (PMC11274226; doi:10.3390/antiox13070836)
Supplement: Supplementary file 1 [file antioxidants-13-00836-s001.zip]

Archive with 1 entries (1 files):
- antioxidants-2997664-supplementary.pdf
